# Supplementary material for: A Novel β/ε Subunit Combination Expands the Tri-Subunit Acyl-CoA Carboxylase Repertoire in Streptomyces coelicolor
Source: Microorganisms. 2026 Mar 25;14(4):733. doi: 10.3390/microorganisms14040733 (PMC13118682; doi:10.3390/microorganisms14040733)
Supplement: Supplementary file 1 [file microorganisms-14-00733-s001.zip]

Archive with 1 entries (1 files):
- microorganisms-4223054-supplementary.pdf
